# Supplementary material for: Analgesia for Upper Abdominal Surgery, a Scoping Review of the Current Fascial Plane Block Techniques
Source: J Clin Med. 2025 Dec 5;14(24):8632. doi: 10.3390/jcm14248632 (PMC12734335; doi:10.3390/jcm14248632)
Supplement: Supplementary file 1 [file jcm-14-08632-s001.zip]

Archive with 1 entries (1 files):
- jcm-3982259-supplementary.pdf
